# Supplementary material for: Nonalcoholic Fatty Liver Disease: Correlation of the Liver Parenchyma Fatty Acid with Intravoxel Incoherent Motion MR Imaging–An Experimental Study in a Rat Model
Source: PLoS One. 2015 Oct 13;10(10):e0139874. doi: 10.1371/journal.pone.0139874 (PMC4603664; doi:10.1371/journal.pone.0139874)
Supplement: S1 Dataset — The lipid signals were analyzed using the LCModel algorithm, and a fitting error (the standard deviation) was estimated using the Cramer-Rao lower bounds (CRLB) of the signal amplitude (e.g., at 0.9, 1.3, 2.02, 2.77, and 5.30 ppm). In this work, a CRLB threshold of ≤10% was used for quality control. (XLSX) [file pone.0139874.s001.xlsx]

## Sheet: Sheet1
		proton lipid chemical shift (ppm)							IVIM parameters
Rat number	weeks	0.9	1.3	2.1	2.3	2.8	5.3		Dfast	Dtrue	Pfraction
1_1	0	0.004343	0.0177	0.00208	0.00202	0.00157	0.00205		101.82	52.09	9.794
2_1	0	0.00363	0.0192	0.00207	0.000897	0.00105	0.000101		89.36	73.41	8.892
2_2	0	0.00239	0.0566	0.00749	0.00991	0.00669	N/S		72.21	26.07	7.904
3_1	0	0.00738	0.0324	0.00436	0.00338	0.00451	N/S		114.27	33.44	8.948
3_2	0	0.01	0.0296	0.00571	0.00395	0.00659	N/S		93.32	26.4	8.476
4_1	0	0.00487	0.0312	0.00619	0.011	0.013	N/S		96.41	38.32	8.682
5_1	0	0.00231	0.0337	N/S	0.00341	0.000993	0.00766		104.12	58.64	10.229
5_2	0	0.00533	0.0518	0.00173	0.00452	0.0016	0.00686		89.9	36.64	8.359
6_1	0	0.0057	0.0477	0.00438	0.00333	0.00285	0.00198		108.24	37.78	9.3
6_2	0	0.00208	0.0404	0.00208	0.00271	0.00176	0.00225		95.3	51.42	9.283
1_1	2	0.00946	0.124	0.00599	0.0115	0.00768	0.00998		83.42	34.19	7.967
2_1	2	0.01	0.0819	0.00419	0.00655	0.00411	0.00533		119	38.81	9.659
2_2	2	0.0173	0.231	0.0321	0.0359	0.0359	N/S		123.09	80.7	10.435
3_1	2	0.0186	0.19	0.0083	0.0162	0.0104	0.0145		99.25	82.61	10.243
3_2	2	0.0139	0.108	0.00508	0.0105	0.00735	0.0108		108.4	30.7	8.379
4_1	2	0.0349	0.297	0.0115	0.024	0.0172	0.0264		111.26	38.25	8.179
5_1	2	0.0229	0.26	0.0136	0.0209	0.014	0.0125		101.69	50.3	8.607
5_2	2	0.0221	0.252	0.0195	0.0306	0.0217	0.0158		105.21	62.9	9.473
6_1	2	0.0184	0.214	0.0228	0.0284	0.0225	0.0124		118.8	61.43	10.239
6_2	2	0.0308	0.258	0.0112	0.0234	0.016	0.00862		120.4	73.48	12.557
1_1	4	0.0177	0.155	0.00982	0.0186	0.013	0.011		51.31	28.24	3.657
2_1	4	0.0119	0.114	0.00786	0.012	0.0093	0.00355		45.96	51.16	3.495
2_2	4	0.0144	0.181	0.0156	0.017	0.0126	0.00878		93.99	50.38	8.438
3_1	4	0.0197	0.217	0.00785	0.0218	0.0139	0.0173		100.48	49.27	9.122
3_2	4	0.0152	0.163	0.0176	0.0311	0.0268	0.0115		99.65	50.77	8.402
4_1	4	0.0062	0.288	0.031	0.0399	0.035	0.0181		110.67	63.32	9.986
5_1	4	0.0434	0.404	0.0207	0.0362	0.0249	0.0226		115.17	38.45	8.84
5_2	4	0.0227	0.247	0.0259	0.0369	0.029	N/S		111.57	35.22	9.89
6_1	4	0.0303	0.384	0.043	0.0479	0.0409	N/S		107.81	62.29	8.96
6_2	4	0.0236	0.312	0.0183	0.0328	0.0226	0.0188		107.36	59.7	9.267
1_1	6	0.0155	0.171	0.00921	0.0208	0.0142	N/S		99.49	50.65	9.229
2_1	6	0.0121	0.144	0.00605	0.0009	0.00588	0.0109		133.19	38.34	9.757
2_2	6	0.0161	0.27	0.0139	0.029	0.0172	0.0244		111.67	50.01	10.174
3_1	6	0.0281	0.265	0.0171	0.0307	0.0213	0.0216		N/S	N/S	N/S
3_2	6	0.0163	0.182	0.00888	0.0158	0.00883	0.0171		85.08	55.7	8.246
4_1	6	0.0309	0.387	0.0167	0.0501	0.0332	0.027		128.31	75.98	10.725
5_1	6	0.0362	0.356	0.0336	0.0433	0.0372	0.0298		102.41	54.72	8.422
5_2	6	0.0276	0.302	0.0146	0.026	0.0161	0.0199		92.61	50.89	8.198
6_1	6	0.0315	0.372	0.0129	0.0322	0.0165	0.0281		114.93	45.8	10.224
6_2	6	N/S	N/S	N/S	N/S	N/S	N/S		111.73	69.27	9.907
1_1	8	0.0118	0.148	0.00744	0.0154	0.0102	0.0137		N/S	N/S	N/S
2_1	8	0.00602	0.0712	0.00565	0.00593	0.00412	0.00269		134.46	53.95	10.361
2_2	8	0.0101	0.165	0.0142	0.0255	0.0177	0.0125		127.82	47.64	11.307
3_1	8	0.0212	0.208	0.0178	0.0244	0.0201	N/S		90.36	57.39	8.187
3_2	8	0.015	0.201	0.00645	0.0177	0.00944	0.0226		97.74	43.88	8.529
4_1	8	0.0246	0.362	0.0131	0.0272	0.0139	0.0265		109.81	55.3	9.221
5_1	8	4.57	0.434	0.0201	0.0369	0.0234	0.0309		91.86	28.46	8.265
5_2	8	0.0241	0.237	0.0109	0.0224	0.0124	N/S		97.24	26.11	8.637
6_1	8	0.0373	0.387	0.0129	0.0307	0.0172	0.0312		103.05	40.63	7.521
6_2	8	0.0383	0.231	0.00782	0.0156	0.0116	0.0138		95.84	42.76	7.283
